# Supplementary material for: Superelastic graphene aerogel-based metamaterials
Source: Nat Commun. 2022 Aug 5;13:4561. doi: 10.1038/s41467-022-32200-8 (PMC9355988; doi:10.1038/s41467-022-32200-8)
Supplement: Supplementary file 11 — Source data [file 41467_2022_32200_MOESM11_ESM.xlsx]

## Sheet: Figure 3a
0.1		0.2		0.3		0.4		0.5		0.6		0.7		0.8		0.9
Strain(%)	Stress(Kpa)	Strain(%)	Stress(Kpa)	Strain(%)	Stress(Kpa)	Strain(%)	Stress(Kpa)	Strain(%)	Stress(Kpa)	Strain(%)	Stress(Kpa)	Strain(%)	Stress(Kpa)	Strain(%)	Stress(Kpa)	Strain(%)	Stress(Kpa)
0	0.00486	0	0.01014	0	-0.02056	-0.002	-0.01444	0	0.03	0	-0.000694444	0	-0.00167	0	-0.00972	0.002	-0.02056
0.65825	0.06861	0.65238	0.07875	0.65038	0.05819	0.65238	0.03458	0.65038	0.04278	0.6485	0.04208	0.65238	0.02611	0.65425	0.00347	0.65625	-0.00194
1.3145	0.17903	1.3145	0.18847	1.31638	0.13639	1.3145	0.12181	1.3145	0.14389	1.31638	0.09431	1.31638	0.07792	1.3145	0.05528	1.31838	0.02944
1.9805	0.27458	1.9805	0.28694	1.9785	0.23542	1.9785	0.19875	1.98238	0.16542	1.98238	0.17028	1.98238	0.14444	1.9805	0.09417	1.9805	0.05708
2.66413	0.38056	2.66413	0.38333	2.666	0.33056	2.666	0.29694	2.668	0.24236	2.668	0.25708	2.668	0.21083	2.668	0.16736	2.666	0.12986
3.334	0.46569	3.33588	0.47583	3.334	0.42	3.334	0.38153	3.33588	0.3425	3.33788	0.32583	3.334	0.29806	3.334	0.24875	3.33788	0.18111
3.998	0.55778	4.002	0.55653	4.002	0.47625	4.002	0.47458	4.00388	0.42778	4.002	0.40125	4	0.37375	4.002	0.32292	4.00588	0.25319
4.66988	0.64792	4.67188	0.63972	4.67188	0.56222	4.67388	0.53736	4.67188	0.48597	4.67575	0.45875	4.67575	0.44083	4.66988	0.38181	4.67575	0.31653
5.33988	0.71889	5.33988	0.70889	5.33988	0.62514	5.33988	0.59778	5.34175	0.54778	5.34175	0.52944	5.33788	0.49806	5.33788	0.44667	5.33988	0.38306
5.98238	0.78125	5.98438	0.77236	5.98238	0.71167	5.98438	0.65028	5.98438	0.59764	5.98825	0.60556	5.99025	0.53625	5.98825	0.49819	5.99225	0.44278
6.65425	0.84069	6.65625	0.83639	6.65625	0.75778	6.65625	0.70208	6.65625	0.625	6.65825	0.635	6.65425	0.57264	6.65425	0.54611	6.65425	0.48556
7.32425	0.89792	7.32813	0.89569	7.32813	0.82236	7.32813	0.76097	7.32813	0.68472	7.32813	0.69083	7.33013	0.60667	7.32813	0.58028	7.33013	0.52375
7.99225	0.96708	7.99413	0.96597	7.99613	0.86611	7.99613	0.79806	7.99413	0.72375	7.998	0.73431	7.998	0.65306	7.998	0.60389	8	0.55403
8.66413	1.06847	8.666	1.03667	8.66413	0.92194	8.666	0.865	8.666	0.77625	8.66988	0.75694	8.666	0.68208	8.666	0.64097	8.666	0.59042
9.34175	1.13083	9.33988	1.11597	9.34175	0.98278	9.34175	0.89361	9.34175	0.81389	9.34575	0.79792	9.34175	0.71736	9.34175	0.67208	9.34375	0.5975
10.0039	1.20444	10.0117	1.21139	10.0156	1.01764	10.0136	0.93125	10.0136	0.84819	10.0156	0.82597	10.0156	0.74694	10.0136	0.70764	10.0136	0.63181
10.0079	1.19972	10.668	1.29069	10.6699	1.08194	10.6699	0.97903	10.6699	0.90875	10.668	0.86944	10.668	0.79806	10.6699	0.74264	10.6719	0.66958
9.36138	0.99125	11.3301	1.35875	11.3301	1.14153	11.3301	1.01625	11.3281	0.94222	11.3281	0.90208	11.3301	0.8175	11.3301	0.76417	11.3301	0.70306
8.66413	0.83319	11.9961	1.41528	11.998	1.18722	11.998	1.06111	11.9941	0.99056	12	0.94	11.9961	0.86111	11.9961	0.79444	11.998	0.72819
7.98238	0.70528	12.6542	1.4825	12.6562	1.23014	12.6562	1.10528	12.6562	1.0225	12.6583	0.96903	12.6562	0.88542	12.6583	0.82764	12.6601	0.76111
7.30275	0.62139	13.3242	1.53181	13.3242	1.28833	13.3223	1.14222	13.3242	1.05847	13.3242	1.00472	13.3242	0.93056	13.3242	0.85444	13.3261	0.79278
6.65425	0.54014	13.9941	1.60458	13.9961	1.32944	13.9941	1.18528	13.9941	1.09875	13.998	1.02	13.9961	0.96875	13.9941	0.89014	13.998	0.81847
5.99413	0.47361	14.6777	1.6775	14.6758	1.4025	14.6739	1.24014	14.6777	1.13958	14.6798	1.05583	14.6758	1.01472	14.6758	0.92472	14.6777	0.85514
5.33013	0.41833	15.3438	1.73889	15.3438	1.45889	15.3438	1.28694	15.3458	1.17931	15.3476	1.10694	15.3438	1.0525	15.3438	0.96	15.3476	0.89833
4.64263	0.36361	16.002	1.80514	16.002	1.52708	16.002	1.33347	16.0039	1.23292	16.002	1.14486	16.002	1.10167	16.002	1.00028	16.0039	0.92347
3.99025	0.30208	16.6719	1.87833	16.6699	1.59514	16.6719	1.37528	16.6699	1.26861	16.6699	1.19972	16.668	1.13	16.668	1.03431	16.6699	0.96083
3.32225	0.23236	17.3242	1.94361	17.3242	1.67486	17.3242	1.43569	17.3261	1.31556	17.3242	1.24486	17.3223	1.16819	17.3223	1.06917	17.3242	1.00458
2.64063	0.17514	17.9864	2.00139	17.9864	1.76889	17.9864	1.49194	17.9883	1.34889	17.9902	1.28417	17.9864	1.20264	17.9864	1.11236	17.9883	1.02681
1.98638	0.11333	18.6621	2.06486	18.6621	1.86167	18.664	1.53972	18.6621	1.38847	18.664	1.32944	18.6621	1.21833	18.6621	1.12417	18.664	1.06778
1.31838	0.06097	19.3418	2.11847	19.3399	1.98514	19.3418	1.59333	19.3438	1.41819	19.3438	1.37014	19.3418	1.26111	19.3418	1.17125	19.3457	1.08778
0.65038	0.01125	20.002	2.16889	20.0039	2.11611	20.0059	1.64875	20.0059	1.44847	20.0098	1.38528	20.0078	1.27361	20.0059	1.19847	20.0117	1.11014
		20.0039	2.16097	20.6739	2.20583	20.6739	1.68972	20.6739	1.48833	20.6758	1.43333	20.6739	1.31361	20.6719	1.22444	20.6758	1.13139
		19.3652	1.85056	21.3379	2.28056	21.3399	1.73764	21.3418	1.54153	21.3438	1.46722	21.3399	1.33278	21.3418	1.26958	21.3438	1.16722
		18.668	1.59486	22.0039	2.33236	22.002	1.79167	22.0039	1.57278	22.0039	1.5	22.0059	1.34722	22.0059	1.28903	22.0059	1.17361
		18.0039	1.41819	22.6543	2.38569	22.6562	1.83708	22.6543	1.61083	22.6562	1.51806	22.6543	1.37389	22.6543	1.2975	22.6562	1.19361
		17.334	1.27958	23.3242	2.43431	23.3242	1.895	23.3204	1.64722	23.3242	1.54944	23.3242	1.39694	23.3242	1.31639	23.3261	1.20472
		16.6582	1.15708	24.002	2.47583	24	1.96236	24.0039	1.69625	24.0039	1.57778	24.002	1.43389	24.002	1.35208	24.0078	1.22375
		16.0059	1.06139	24.6641	2.53764	24.6641	2.03347	24.6641	1.72875	24.666	1.58139	24.6641	1.45222	24.6621	1.36236	24.666	1.23069
		15.3359	0.97028	25.332	2.57347	25.334	2.09417	25.332	1.77208	25.334	1.58319	25.334	1.47097	25.332	1.38431	25.334	1.22819
		14.6562	0.89472	26.0039	2.63194	26.0059	2.16806	26.0079	1.81611	26.0079	1.63333	26.0079	1.48722	26.0079	1.39333	26.0098	1.25181
		13.9902	0.83	26.6719	2.67292	26.6719	2.23333	26.6699	1.85208	26.6739	1.64694	26.6699	1.51722	26.6699	1.40153	26.6719	1.26875
		13.3202	0.78083	27.3261	2.70903	27.3281	2.31069	27.3261	1.89472	27.3281	1.69042	27.3242	1.54819	27.3261	1.41889	27.3281	1.28056
		12.6562	0.72319	28	2.75139	28	2.41056	28.002	1.93097	28.002	1.71208	27.998	1.55833	28.002	1.43431	28	1.30236
		11.9824	0.67389	28.6582	2.77236	28.6601	2.51222	28.6621	1.98111	28.6621	1.73556	28.6601	1.58847	28.6601	1.44125	28.6621	1.31514
		11.3242	0.62042	29.3223	2.79972	29.3223	2.62375	29.3223	2.01056	29.3242	1.76931	29.3223	1.61361	29.3223	1.45569	29.3242	1.33653
		10.6758	0.58431	29.998	2.81764	29.998	2.74542	29.998	2.04944	29.998	1.80361	29.9961	1.62681	29.998	1.45528	30	1.34625
		10.0079	0.53708	30.0039	2.8175	30.6739	2.81917	30.6739	2.09528	30.6777	1.83306	30.6739	1.66222	30.6719	1.49097	30.6758	1.36403
		9.334	0.50361	30.0059	2.81556	31.3457	2.84583	31.3438	2.12208	31.3476	1.87306	31.3476	1.67542	31.3476	1.49375	31.3476	1.38764
		8.668	0.46278	29.3829	2.41653	32.0079	2.90264	32.0097	2.17736	32.0136	1.90958	32.0097	1.71292	32.0079	1.51847	32.0117	1.40708
		7.99025	0.43556	28.6699	2.13139	32.666	2.93681	32.6641	2.22556	32.666	1.93833	32.6621	1.72375	32.6641	1.54208	32.6641	1.43264
		7.3125	0.39708	28.0117	1.91667	33.3222	2.93389	33.3222	2.25875	33.3242	1.98194	33.3222	1.75417	33.3222	1.55153	33.3222	1.43222
		6.66413	0.37097	27.336	1.74986	33.9903	2.97861	33.9883	2.31389	33.9903	1.98528	33.9922	1.76611	33.9903	1.56819	33.9941	1.46528
		6.002	0.33597	26.6719	1.61694	34.6583	2.99264	34.6562	2.37333	34.6583	2.02	34.6583	1.78681	34.6562	1.58958	34.6583	1.47194
		5.34175	0.29569	26.0234	1.49972	35.3399	3.02958	35.3399	2.43444	35.3438	2.06444	35.3417	1.80611	35.3417	1.61417	35.3438	1.49847
		4.65238	0.26181	25.3418	1.39111	36.0078	3.06069	36.0078	2.50472	36.0117	2.09847	36.0078	1.83208	36.0078	1.64681	36.0117	1.52208
		3.998	0.21611	24.668	1.28583	36.668	3.09347	36.6699	2.59847	36.6719	2.13458	36.6719	1.86431	36.6719	1.67653	36.6739	1.51597
		3.332	0.17625	23.9922	1.22014	37.334	3.13278	37.334	2.67431	37.336	2.17653	37.334	1.88125	37.334	1.70111	37.336	1.56333
		2.65038	0.13139	23.334	1.13944	37.998	3.16667	38	2.78181	38	2.22208	37.9961	1.91472	37.9941	1.73083	37.9961	1.57083
		1.99413	0.09681	22.6758	1.08278	38.6719	3.16583	38.6699	2.8925	38.6719	2.27861	38.6719	1.95028	38.6719	1.74764	38.6739	1.57903
		1.32813	0.04028	22.0136	1.03708	39.3261	3.20347	39.3242	3.00417	39.3261	2.33514	39.3222	1.97944	39.3261	1.79292	39.3281	1.61958
		0.66013	0.00194	21.3476	0.98833	39.9922	3.23444	39.9922	3.12847	39.9941	2.36333	39.9903	2.01486	39.9922	1.80903	39.9941	1.6275
				20.6855	0.92319	40.002	3.23167	40.666	3.21361	40.6699	2.41944	40.666	2.04764	40.668	1.83639	40.6699	1.63611
				20.0078	0.86583	40.0039	3.23097	41.332	3.27375	41.336	2.47639	41.334	2.09417	41.334	1.87611	41.3379	1.66583
				19.3301	0.8825	39.3906	2.79347	42.0059	3.33361	42.0059	2.51875	42.0059	2.13042	42.002	1.88972	42.0039	1.66722
				18.6699	0.85319	38.6816	2.46389	42.6816	3.43111	42.6855	2.58597	42.6816	2.17097	42.6816	1.91958	42.6816	1.70333
				18.0117	0.78972	38.0097	2.21847	43.3535	3.39167	43.3535	2.66042	43.3516	2.22306	43.3535	1.95736	43.3555	1.72333
				17.3457	0.75569	37.3515	2.07056	43.9961	3.47111	44	2.73556	43.998	2.26361	43.998	1.99083	44.002	1.76569
				16.668	0.73847	36.6758	1.83847	44.6484	3.49403	44.6504	2.80681	44.6484	2.31347	44.6484	2.03208	44.6504	1.78611
				16.0136	0.6975	36	1.75542	45.3242	3.54056	45.3261	2.88528	45.3242	2.36986	45.3242	2.0525	45.3281	1.82111
				15.3458	0.67306	35.3379	1.64222	46.002	3.58792	46.0039	2.98708	46.0039	2.4275	46.0039	2.09972	46.0078	1.85625
				14.668	0.62653	34.668	1.54972	46.6641	3.64556	46.666	3.07764	46.666	2.48347	46.666	2.14347	46.666	1.89986
				14	0.61778	34	1.45931	47.3399	3.69722	47.3379	3.20375	47.3379	2.53889	47.3399	2.19764	47.3399	1.93069
				13.332	0.5775	33.3476	1.40194	48.0176	3.75333	48.0215	3.34028	48.0195	2.61847	48.0156	2.24583	48.0176	1.97917
				12.668	0.55556	32.6914	1.33681	48.6719	3.81042	48.6739	3.47347	48.6719	2.68292	48.6739	2.28625	48.6778	2.00833
				11.9941	0.50278	32.0176	1.27403	49.3184	3.86	49.3222	3.64375	49.3184	2.75361	49.3203	2.33889	49.3222	2.04764
				11.334	0.47514	31.3418	1.24972	49.9824	3.92014	49.9844	3.79194	49.9844	2.81819	49.9824	2.39125	49.9864	2.09389
				10.6855	0.45222	30.6777	1.18778	50.0039	3.92764	50.668	3.90875	50.666	2.89875	50.666	2.44264	50.668	2.13583
				10.0176	0.43639	30.0136	1.14569	50.0079	3.92722	51.3301	4.00181	51.3281	2.96778	51.3281	2.50319	51.3261	2.17819
				9.34375	0.42042	29.3379	1.08583	49.3965	3.36694	51.998	4.08486	51.9961	3.06944	51.9961	2.56444	52	2.21764
				8.67775	0.38417	28.668	1.05069	48.707	2.92097	52.6855	4.16014	52.6816	3.16722	52.6816	2.63639	52.6836	2.26514
				8	0.3725	28.0156	1.01208	48.0215	2.61958	53.3438	4.26111	53.3399	3.26833	53.3438	2.68806	53.3438	2.32972
				7.32038	0.34236	27.3399	0.97486	47.3458	2.37875	53.998	4.33125	53.998	3.37722	53.998	2.77708	53.998	2.39153
				6.67388	0.32556	26.6739	0.93417	46.6836	2.18694	54.6758	4.43194	54.6699	3.50458	54.6699	2.85653	54.6719	2.4575
				6.01563	0.29486	26.0274	0.89847	46.0097	2.02806	55.336	4.49681	55.334	3.63042	55.332	2.93153	55.336	2.50806
				5.34963	0.27347	25.3457	0.87472	45.3399	1.89403	55.9903	4.60306	55.9883	3.76847	55.9883	3.01722	55.9903	2.57125
				4.66013	0.24833	24.6699	0.85542	44.6836	1.77167	56.6542	4.71347	56.6524	3.93278	56.6542	3.11556	56.6542	2.63306
				4.00775	0.20806	23.9961	0.82903	44.0254	1.66181	57.3379	4.68819	57.3379	4.12194	57.334	3.21958	57.3379	2.71111
				3.33788	0.17403	23.3359	0.81083	43.3614	1.58167	58.0117	4.89931	58.0079	4.32403	58.0097	3.33056	58.0117	2.80208
				2.65625	0.12958	22.6777	0.80792	42.6895	1.50361	58.6699	4.97722	58.6699	4.55431	58.6699	3.44653	58.6719	2.87792
				2.002	0.06681	22.0176	0.76806	42.0195	1.42389	59.3379	5.10167	59.334	4.78903	59.332	3.57653	59.334	2.96694
				1.33988	0.02458	21.3535	0.76764	41.3574	1.38194	60.0059	5.24431	60.0136	5.03306	60.0156	3.70708	60.0136	3.05653
				0.67188	-0.0125	20.6914	0.75181	40.668	1.32903	60.0097	5.25792	60.6504	5.2275	60.6524	3.83458	60.6562	3.155
				0.00388	-0.03236	20.0117	0.72472	40.0117	1.27819	59.3574	4.31694	61.3145	5.41042	61.3164	3.96639	61.3184	3.26514
				-0.00388	-0.03181	19.3359	0.69083	39.3535	1.23667	58.6739	3.66889	61.9961	5.57653	61.9961	4.14111	61.9961	3.365
						18.6739	0.68431	38.6797	1.18653	58	3.22375	62.6699	5.74486	62.668	4.27917	62.6719	3.49208
						18.0176	0.66194	38.0136	1.14319	57.3222	2.89736	63.3359	5.91292	63.334	4.46958	63.3379	3.60889
						17.3457	0.65583	37.3614	1.10889	56.6601	2.62889	64.0039	6.07528	64.0059	4.66194	64.0059	3.74625
						16.6719	0.63153	36.6836	1.07167	55.9883	2.40569	64.6836	6.27944	64.6836	4.88847	64.6836	3.89528
						16.0195	0.60028	36.0078	1.03722	55.3222	2.24569	65.332	6.44875	65.3301	5.09653	65.332	4.05097
						15.3476	0.57236	35.3438	1.00861	54.6562	2.08472	65.9882	6.64722	65.9882	5.345	65.9922	4.21111
						14.668	0.56556	34.6719	0.96083	54.0079	1.95514	66.6621	6.85528	66.6641	5.64292	66.6641	4.38167
						14.0039	0.52569	34.0059	0.93611	53.3458	1.82931	67.336	7.08361	67.334	5.98431	67.336	4.57542
						13.336	0.50819	33.3555	0.90542	52.668	1.71694	67.9922	7.30847	67.9903	6.35	67.9941	4.79125
						12.6699	0.48083	32.6972	0.89389	51.9961	1.63653	68.6621	7.58611	68.666	6.78917	68.666	5.01639
						11.998	0.44125	32.0215	0.86431	51.332	1.54528	69.3496	7.86694	69.3496	7.28222	69.3496	5.27222
						11.3399	0.43389	31.3476	0.85125	50.6583	1.48708	70	8.14042	70.0079	7.73847	70.0136	5.52431
						10.6895	0.40319	30.6855	0.83347	49.9785	1.40806	70.002	8.14167	70.6699	8.19306	70.668	5.78986
						10.0195	0.39389	30.0215	0.82028	49.334	1.36361	69.3614	6.30222	71.3301	8.59597	71.334	6.09889
						9.34575	0.37333	29.3438	0.80306	48.6796	1.32069	68.664	5.16764	71.9903	8.98097	71.9903	6.40361
						8.68163	0.35528	28.6719	0.79889	47.9941	1.26569	67.9922	4.41833	72.6524	9.37972	72.6524	6.75528
						8	0.33	28.0254	0.76722	47.3261	1.21194	67.3164	3.87361	73.3301	9.83028	73.3301	7.17597
						7.32425	0.30819	27.3496	0.76653	46.6641	1.16403	66.6328	3.44056	74.0097	10.3081	74.0136	7.63403
						6.67575	0.28306	26.6797	0.73542	45.9903	1.13333	65.9903	3.10181	74.6739	10.8036	74.6797	8.11389
						6.01763	0.26931	26.0332	0.73208	45.3184	1.10028	65.334	2.82736	75.3457	11.3486	75.3438	8.67264
						5.35938	0.24806	25.3496	0.72417	44.6601	1.06208	64.6641	2.58792	76	11.9139	76.002	9.27486
						4.66213	0.23917	24.6758	0.71681	44	1.06292	63.9941	2.39569	76.666	12.519	76.666	9.98292
						4.00975	0.18528	24.0039	0.70972	43.3379	0.99958	63.3359	2.22528	77.3222	13.1597	77.3243	10.7771
						3.34175	0.14681	23.3418	0.68861	42.6719	0.9775	62.6562	2.07583	77.9941	13.914	77.9961	11.7421
						2.65825	0.10097	22.6855	0.67833	42.002	0.95958	61.9746	1.95625	78.668	14.7428	78.6699	12.8799
						2.00788	0.07125	22.0254	0.66236	41.3379	0.95542	61.3222	1.83931	79.3261	15.6208	79.3261	14.1567
						1.34175	0.01611	21.3555	0.65056	40.6485	0.945	60.6621	1.74208	80.0039	16.6425	80.0079	15.6288
						0.67575	0.000694444	20.6934	0.62347	39.9903	0.90653	59.9864	1.64139	80.0059	16.6485	80.6719	17.0663
						0.00975	-0.0275	20.0195	0.61097	39.3301	0.89681	59.3242	1.56694	79.3594	11.5149	81.3418	18.4539
								19.3438	0.59778	38.6542	0.86403	58.666	1.49167	78.6562	8.73194	81.9941	19.8321
								18.6797	0.59181	37.9941	0.85083	57.9922	1.41542	77.9922	7.13528	82.6543	21.3678
								18.0235	0.55542	37.336	0.83389	57.3164	1.37736	77.3261	5.99986	83.3261	23.1214
								17.3535	0.55861	36.6621	0.80208	56.6562	1.31264	76.6641	5.17278	84.002	25.1242
								16.6797	0.52333	35.9903	0.79208	55.9844	1.25681	76.0079	4.51986	84.6621	27.3256
								16.0254	0.50958	35.3242	0.76167	55.3145	1.22097	75.3438	4.02111	85.3418	29.9833
								15.3535	0.48167	34.6504	0.74792	54.6504	1.17556	74.6719	3.61042	86.0215	33.0063
								14.6777	0.48444	33.9805	0.74042	54.0039	1.13306	73.9882	3.24653	86.668	36.2276
								14.0098	0.47139	33.332	0.72764	53.3417	1.10389	73.3261	2.96375	87.336	40.261
								13.3417	0.44417	32.6739	0.71542	52.6621	1.06167	72.6641	2.72694	87.998	44.9682
								12.6777	0.44611	32.002	0.70611	51.9903	1.0325	71.9882	2.50125	88.6582	50.505
								12.0039	0.39028	31.3301	0.70278	51.3281	1.00472	71.3204	2.33611	89.3261	57.3862
								11.3476	0.37944	30.668	0.68069	50.6485	0.97917	70.6719	2.17542	90.002	66.059
								10.6954	0.37306	30.002	0.68347	49.9726	0.96	70.0059	2.04361	90.0059	66.0953
								10.0274	0.35639	29.3223	0.67056	49.3281	0.93417	69.3222	1.89069	89.3711	35.4126
								9.35163	0.32069	28.6543	0.665	48.6739	0.90514	68.666	1.80194	88.6641	22.3681
								8.6875	0.31167	28	0.65569	47.9921	0.88667	67.998	1.69708	88.0059	16.4629
								8.00788	0.30042	27.3204	0.65167	47.3184	0.85694	67.3222	1.59917	87.3438	12.7932
								7.332	0.28083	26.6582	0.64708	46.6583	0.85264	66.6386	1.52708	86.6719	10.2594
								6.68363	0.25847	26.0136	0.63528	45.9864	0.83764	65.998	1.44208	86.0059	8.49097
								6.02538	0.23694	25.332	0.61722	45.3125	0.83181	65.3418	1.38056	85.3399	7.16889
								5.36138	0.19361	24.6562	0.62181	44.6542	0.82361	64.6719	1.31847	84.6757	6.15083
								4.66988	0.19181	23.9844	0.61375	43.9941	0.80028	64.002	1.27292	84.002	5.34333
								4.01563	0.14403	23.3204	0.58417	43.332	0.79083	63.3417	1.22681	83.3281	4.70639
								3.34575	0.11347	22.664	0.57069	42.666	0.7775	62.6601	1.18	82.6601	4.17847
								2.668	0.09083	21.998	0.5625	41.998	0.76028	61.9805	1.16236	81.998	3.74306
								2.01363	0.05528	21.3379	0.55181	41.3301	0.73722	61.3281	1.10847	81.332	3.37833
								1.3535	0.0175	20.6739	0.54167	40.6445	0.73181	60.6699	1.03056	80.6778	3.08153
								0.68363	-0.01417	19.998	0.52625	39.9883	0.70708	59.9941	1.01875	80.0136	2.80778
								0.01363	-0.03444	19.3223	0.51306	39.3261	0.69236	59.3281	1.15125	79.3281	2.56292
										18.6582	0.51514	38.6484	0.67833	58.6699	0.95611	78.6562	2.36014
										18	0.48861	37.9903	0.64819	58	0.94167	77.9961	2.18167
										17.3281	0.48417	37.332	0.65278	57.3222	0.91472	77.332	2.01514
										16.6582	0.46236	36.6562	0.6275	56.6601	0.88667	76.6699	1.90708
										16.002	0.45208	35.9864	0.63542	55.9903	0.85958	76.0118	1.78306
										15.334	0.44028	35.3204	0.61403	55.3242	0.82569	75.3496	1.66319
										14.6542	0.44278	34.6465	0.61194	54.6601	0.81542	74.6778	1.55153
										13.9921	0.42472	33.9746	0.60597	54.0097	0.79569	73.9921	1.46486
										13.3202	0.41694	33.3261	0.59653	53.3476	0.78792	73.332	1.39042
										12.6542	0.40708	32.668	0.58292	52.6699	0.75222	72.668	1.31444
										11.9824	0.38361	31.998	0.59069	51.998	0.74903	71.9941	1.24819
										11.3223	0.36778	31.3223	0.57208	51.334	0.71889	71.3261	1.19708
										10.6719	0.35708	30.6621	0.57486	50.6542	0.70778	70.6778	1.13236
										10.0079	0.33319	29.9961	0.57778	49.9824	0.69583	70.0118	1.08667
										9.334	0.31653	29.3184	0.57264	49.334	0.69861	69.3301	1.02625
										8.66988	0.30111	28.6465	0.56889	48.6816	0.69014	68.6699	0.98708
										7.98638	0.27069	27.9922	0.56069	47.998	0.67972	68.002	0.95264
										7.30863	0.25083	27.3164	0.55792	47.3261	0.67194	67.3281	0.91472
										6.66213	0.22514	26.6543	0.55	46.666	0.66403	66.6445	0.88375
										5.998	0.20278	26.0079	0.53097	45.9941	0.65875	66.0059	0.84333
										5.33588	0.16944	25.3281	0.53208	45.3184	0.62889	65.3496	0.82819
										4.6485	0.14792	24.6543	0.54542	44.6583	0.61181	64.6757	0.79875
										3.99613	0.10944	23.9805	0.53889	44.002	0.59764	64.0079	0.77236
										3.32813	0.07569	23.3164	0.52125	43.3399	0.58444	63.3458	0.74139
										2.64838	0.04931	22.6543	0.50694	42.6719	0.57208	62.668	0.72222
										1.99225	0.02528	21.9961	0.49639	42.002	0.56278	61.9844	0.70458
										1.32813	0.00694	21.332	0.48347	41.3379	0.55486	61.332	0.68417
										0.65625	-0.01208	20.668	0.47236	40.6504	0.54542	60.6758	0.67208
												19.9941	0.4675	39.9941	0.55722	60	0.65389
												19.3164	0.45486	39.3301	0.54403	59.334	0.64208
												18.6543	0.45917	38.6583	0.545	58.6758	0.61986
												17.9941	0.42708	37.9961	0.54931	58.0039	0.60111
												17.3223	0.42	37.336	0.54542	57.3301	0.60361
												16.6524	0.41097	36.6621	0.54111	56.666	0.59292
												15.998	0.39417	35.9922	0.53208	55.9941	0.56556
												15.3281	0.37514	35.3261	0.51639	55.332	0.57486
												14.6524	0.37056	34.6504	0.50653	54.666	0.55389
												13.9883	0.36153	33.9824	0.50125	54.0156	0.56042
												13.3184	0.35208	33.336	0.48944	53.3516	0.55111
												12.6504	0.34986	32.6758	0.48514	52.6758	0.54486
												11.9765	0.32986	32.0039	0.48111	52.002	0.52528
												11.3184	0.31861	31.3301	0.47542	51.3379	0.53139
												10.666	0.28722	30.6699	0.46111	50.6583	0.50472
												10	0.28667	30.002	0.45347	49.9883	0.49125
												9.33013	0.265	29.3261	0.45958	49.3399	0.47556
												8.66413	0.26472	28.6524	0.45819	48.6855	0.45625
												7.98638	0.24319	28.002	0.45292	48.0039	0.45083
												7.30275	0.22625	27.3242	0.44278	47.332	0.44528
												6.65825	0.21153	26.6582	0.45264	46.6699	0.43083
												5.99413	0.17444	26.0156	0.44444	45.998	0.43639
												5.33013	0.16097	25.334	0.45833	45.3242	0.43694
												4.64063	0.13458	24.6582	0.45806	44.668	0.42403
												3.99225	0.10278	23.9844	0.44264	44.0078	0.42153
												3.32225	0.07486	23.3223	0.435	43.3458	0.4175
												2.6465	0.05014	22.6621	0.42042	42.6758	0.42236
												1.98825	0.01972	22.002	0.41861	42.0039	0.42181
												1.32038	0.00264	21.3379	0.42472	41.3417	0.41681
												0.6465	-0.00847	20.6739	0.39875	40.6562	0.41958
														20.002	0.40139	39.998	0.41361
														19.3223	0.38153	39.3379	0.40264
														18.6582	0.375	38.6641	0.40361
														18.002	0.36417	38.0039	0.40375
														17.3301	0.35972	37.3438	0.39625
														16.6582	0.34931	36.668	0.38944
														16.0039	0.33458	35.9961	0.38681
														15.3359	0.31903	35.332	0.37944
														14.6583	0.31042	34.6562	0.37444
														13.9941	0.29125	33.9883	0.38389
														13.3242	0.30861	33.3379	0.36736
														12.6562	0.27611	32.6816	0.35597
														11.9785	0.27194	32.0079	0.33708
														11.3242	0.25931	31.334	0.35486
														10.6758	0.24944	30.6739	0.33847
														10.0079	0.23806	30.0059	0.33431
														9.336	0.22097	29.3281	0.34472
														8.66988	0.20736	28.6582	0.33875
														7.99025	0.19792	28.0078	0.33
														7.3105	0.17194	27.3281	0.32097
														6.66213	0.15639	26.664	0.32681
														6.002	0.12111	26.0215	0.33014
														5.33788	0.10194	25.3399	0.31514
														4.65038	0.08972	24.6641	0.32208
														4	0.05167	23.9902	0.33444
														3.32813	0.02958	23.3281	0.31347
														2.64838	0.01222	22.6699	0.31889
														1.99225	0.000277778	22.0098	0.31056
														1.32613	-0.00528	21.3438	0.31375
														0.65825	-0.02208	20.6796	0.30167
																20.0078	0.305
																19.3281	0.28875
																18.6621	0.295
																18.0079	0.27833
																17.336	0.27097
																16.6621	0.26278
																16.0098	0.23958
																15.3417	0.23028
																14.6621	0.21722
																13.998	0.22069
																13.3261	0.21139
																12.6621	0.18792
																11.9883	0.19167
																11.3301	0.17292
																10.6816	0.16611
																10.0136	0.15458
																9.33788	0.12583
																8.67575	0.12403
																7.99225	0.11319
																7.31638	0.10611
																6.66988	0.09958
																6.00588	0.06958
																5.34575	0.05903
																4.65425	0.04431
																4.00388	0.02875
																3.33588	0.02472
																2.65425	0.0075
																2.00388	-0.00264
																1.33013	-0.000972222
																0.66013	-0.00639

## Sheet: Figure 3b
	Strain retention (%)				Stress retention (%)
Cycle number	GmA	PGA		Cycle number	GmA	PGA
1	100	100		1	100	100.001
2	100	98.3		2	98.4395	97.5297
3	100	98.5		3	98.0855	96.9013
4	100	98		4	98.0855	94.1827
5	100	97.8		5	98.002	93.6215
6	100	97.4		6	97.9971	93.3967
7	100	97.2		7	97.3551	93.6215
8	100	97		8	97.3029	92.9471
9	100	96.8		9	96.9899	92.4975
10	100	96.7		10	96.9377	91.8247
20	100	96.4		20	96.416	88.7698
30	100	96		30	95.5812	87.3547
40	100	95.7		40	95.4508	86.6139
50	100	94.9		50	95.3464	85.5579
100	100	94.8		100	96.3153	83.8953
150	100			150	95.1228
200	100			200	96.2455
250	100			250	95.3511
300	100			300	94.6663
350	100			350	95.3138
400	100			400	95.393
450	100			450	95.4023
500	100			500	95.2626
550	100			550	95.3092
600	100			600	94.9924
650	100			650	95.3278
700	100			700	95.9706
750	100			750	95.5188
800	100			800	95.3092
850	100			850	95.7331
900	100			900	95.5607
950	100			950	95.6632
1000	100			1000	95.3092

## Sheet: Figure 3c
This work		References
Stress retention (%)	Strain retention (%)	Stress retention (%)	Strain retention (%)
98	100	93	98
95.3	100	88	100
81.9	98	90	98
99	100	96	92
90	99	77	98
		65	97
		62	85
		57.7	91.8
		92	100
		94.8	97
		71.2	82
		76	93
		87.5	92
		70	100
		86	98
		70	90
		75	95.7
		90	80
		98	98.5
		74	92
		91	95.5
		60	93

## Sheet: Figure 3d
1st		10th		100th		500th
Strain (%)	Stress (KPa)	Strain (%)	Stress (KPa)	Strain (%)	Stress (KPa)	Strain (%)	Stress (KPa)
0	-0.1083	-0.00388	-1.14425	0	-0.05753	-0.002	-0.37161
0.65825	0.50868	-0.00588	-0.58931	0.66013	0.32574	0.6485	-0.01877
1.34175	1.09485	0.61913	-0.06562	1.33988	0.69945	1.33788	0.32804
2.00788	1.65021	1.33013	0.42684	2.00975	1.0636	2.00388	0.66879
2.68163	2.17477	1.98825	0.88805	2.67575	1.41819	2.668	1.00351
3.33588	2.66852	2.66213	1.31803	3.33588	1.76321	3.33788	1.33218
3.9785	3.10445	3.32038	1.7889	3.9805	2.10288	3.9805	1.67607
4.65425	3.52801	3.96488	2.1346	4.65625	2.41884	4.6485	2.00221
5.34575	3.96086	4.64063	2.43441	5.34575	2.79967	5.34763	2.23777
6.00975	4.3669	5.334	2.73127	6.00775	3.06764	6.00975	2.50105
6.67575	4.77381	5.99613	3.04269	6.67775	3.38418	6.67575	2.84627
7.34763	5.16791	6.66413	3.31927	7.34575	3.70925	7.34375	3.13826
8.00975	5.57725	7.32813	3.64479	8.01563	3.94104	8	3.44308
8.66213	5.96498	7.99613	4.01348	8.65825	4.17741	8.65825	3.71871
9.32225	6.32662	8.6465	4.36191	9.32425	4.39375	9.32225	4.03281
10.0039	6.66275	9.30663	4.677	10.0039	4.60524	10.002	4.25527
10.6641	6.95405	9.98825	4.98305	10.666	4.82826	10.6601	4.53778
11.3281	7.28067	10.6562	5.30594	11.3261	5.08082	11.3281	4.87485
12.0079	7.61976	11.3164	5.6683	12.0059	5.40935	12.0039	5.12792
12.6875	7.93715	11.9923	6.05692	12.6895	5.70334	12.6914	5.38635
13.3438	8.27315	12.6758	6.42332	13.336	6.05992	13.3281	5.71832
13.9941	8.58382	13.3281	6.7698	13.9864	6.43903	13.9921	6.01745
14.664	8.9062	13.9766	7.16771	14.6621	6.723	14.6621	6.29822
15.3301	9.2381	14.6465	7.57291	15.3301	7.02881	15.3261	6.58189
15.9902	9.62093	15.3184	7.93204	15.9941	7.33969	15.9883	6.88801
16.668	9.99114	15.9765	8.32683	16.6719	7.69933	16.6719	7.1174
17.3476	10.3678	16.6543	8.65864	17.3476	8.03429	17.3496	7.43152
18.0117	10.7974	17.3379	9.00471	18.0059	8.32747	18.0098	7.77318
18.6699	11.0882	17.998	9.34742	18.668	8.62418	18.6582	8.07844
19.334	11.4881	18.6524	9.73353	19.3242	8.94024	19.3301	8.29102
19.9941	11.8074	19.3184	10.075	19.998	9.26923	19.998	8.57655
20.6524	12.0581	19.9805	10.3282	20.6543	9.55479	20.6621	8.83519
21.336	12.4124	20.6406	10.6434	21.3281	9.79423	21.3242	9.07463
22.0117	12.8037	21.3242	10.9609	22.0098	10.0191	22.0176	9.37012
22.6699	13.2032	21.9961	11.2255	22.6758	10.2968	22.6739	9.67147
23.3359	13.6468	22.6601	11.5318	23.3418	10.6514	23.334	9.98946
24.0136	14.1337	23.3223	11.8037	24.0156	10.9511	24.0059	10.3325
24.6777	14.5493	24	12.0803	24.6739	11.2781	24.6758	10.6828
25.3261	14.8948	24.6641	12.4312	25.3261	11.6144	25.3223	11.0406
25.9922	15.3127	25.3105	12.7819	25.9961	11.9781	25.9883	11.3611
26.6699	15.5636	25.9766	13.1019	26.6758	12.2821	26.664	11.6728
27.332	15.8894	26.6562	13.3732	27.3281	12.6317	27.334	11.9613
28.0039	16.2451	27.3223	13.7632	28.0059	12.9679	28.0078	12.25
28.6855	16.6233	27.9941	14.1672	28.6855	13.2403	28.6875	12.5726
29.3457	16.9477	28.6758	14.4815	29.3438	13.5222	29.3418	12.8576
29.998	17.3568	29.334	14.8421	29.998	13.8402	29.9902	13.1561
30.6621	17.7051	29.9824	15.2535	30.6562	14.1608	30.6621	13.4558
31.3261	18.0949	30.6485	15.6358	31.3281	14.5113	31.3242	13.7631
31.9883	18.5114	31.3105	16.0604	31.9844	14.8331	31.9922	14.0874
32.6621	18.8899	31.9746	16.4431	32.6601	15.1876	32.668	14.4365
33.336	19.3194	32.6524	16.8205	33.3438	15.5353	33.3438	14.8008
34.0117	19.8024	33.3242	17.2008	34.0156	15.9967	34.0156	15.219
34.6601	20.2271	34.002	17.6565	34.6739	16.4283	34.6562	15.6256
35.3301	20.6712	34.6485	18.1007	35.3281	16.8218	35.3242	16.1028
36.0117	21.0388	35.3125	18.4758	35.998	17.1995	35.998	16.5547
36.6524	21.3954	35.9922	18.8479	36.6562	17.5798	36.6542	16.984
37.332	21.7429	36.6386	19.3109	37.332	18.0119	37.332	17.4111
38.0079	22.2036	37.3184	19.7441	38.0059	18.4769	38.0079	17.8055
38.6699	22.67	37.998	20.1746	38.6699	18.8896	38.6758	18.2022
39.3399	23.186	38.6601	20.644	39.3399	19.3059	39.3417	18.6323
40.0136	23.7496	39.3242	21.1618	40.0117	19.7511	40.0079	19.0355
40.6758	24.3066	40	21.7312	40.6796	20.2765	40.6739	19.4952
41.332	24.8691	40.6601	22.3473	41.3242	20.821	41.3301	19.9601
41.9824	25.3599	41.3184	22.949	41.9824	21.293	41.9922	20.4968
42.6621	25.9554	41.9708	23.5987	42.664	21.9904	42.6583	20.8758
43.3379	26.5573	42.6504	24.0733	43.3301	22.7452	43.336	21.8248
44	27.3089	43.3261	24.6752	44.002	23.4459	44.002	22.3217
44.6816	28.0223	43.9864	25.0892	44.6758	24.1147	44.6797	22.9459
45.3438	28.9841	44.6699	26.0987	45.3458	24.949	45.3438	24.0637
46.0039	29.7771	45.3281	26.742	46.0097	25.8694	46	25.0287
46.6621	30.8758	45.9921	28.2261	46.6601	27.1274	46.6504	25.8917
47.3204	31.7707	46.6484	28.7452	47.3184	28.4745	47.3222	27.4172
47.9941	33.3312	47.3086	29.9904	47.9941	29.586	47.9903	28.4745
48.6601	34.4013	47.9805	31.2802	48.6601	31.1561	48.6621	30.1847
49.336	35.7834	48.6485	32.828	49.336	32.7166	49.336	31.6815
50.0039	37.4299	49.3242	34.3217	50.002	34.6433	50.002	33.6369
50.0059	37.4045	49.9961	35.9777	50.0039	34.6497	50.0059	33.672
49.3672	33.0318	50.002	35.8567	49.3711	31.1178	49.377	30.1306
48.666	29.4554	50.0059	35.8376	48.6621	27.6051	48.6699	26.8631
47.9805	26.6815	49.373	32.1051	47.9746	25.4045	47.9844	24.4554
47.3301	24.3217	48.668	28.3089	47.3281	23.5191	47.3301	22.5924
46.668	22.7612	47.9746	26.0318	46.6601	21.5159	46.6641	20.7994
45.9941	21.1561	47.332	23.8949	45.9921	20.3917	45.9864	19.2388
45.332	20.3089	46.668	22.3312	45.332	19.2834	45.334	18.4459
44.668	18.9076	45.998	20.9331	44.666	18.2102	44.6719	17.379
43.9922	17.9267	45.336	19.5318	43.9824	17.0637	43.9922	16.6338
43.3222	17.293	44.668	18.5701	43.3184	16.4108	43.3261	15.707
42.668	16.4064	43.9883	17.8885	42.6601	15.5843	42.6601	15.0079
41.9864	15.6151	43.3222	17.035	41.9864	14.8853	41.9941	14.3529
41.3222	14.9382	42.666	16.002	41.3066	14.2384	41.3242	13.789
40.666	14.2686	41.9864	15.2484	40.6621	13.672	40.666	13.296
40.0079	13.6785	41.3222	14.5297	40.0059	13.128	40.0117	12.8802
39.3379	13.1853	40.6641	13.8476	39.334	12.6995	39.3417	12.4766
38.6641	12.7757	40.0097	13.3044	38.6641	12.2399	38.668	12.0984
38	12.4453	39.3379	12.8443	37.9961	11.7513	38.002	11.7437
37.3261	12.0909	38.666	12.4276	37.3204	11.354	37.3222	11.3719
36.6484	11.7787	38	12.0163	36.6445	11.013	36.6524	11.0097
35.9941	11.4209	37.3222	11.6936	35.9903	10.6692	35.9903	10.6591
35.3417	11.0719	36.6465	11.3143	35.332	10.3111	35.3379	10.2734
34.6699	10.7783	35.9941	10.9619	34.668	9.97908	34.6719	9.86632
33.9883	10.4482	35.3399	10.564	33.998	9.71278	33.9922	9.53256
33.3281	10.1413	34.6719	10.2169	33.3261	9.45394	33.332	9.2182
32.6562	9.8189	33.9922	9.90025	32.6524	9.22778	32.6699	8.91187
31.9961	9.49752	33.3242	9.56086	31.9902	8.93185	31.9922	8.62237
31.3164	9.18129	32.6583	9.2872	31.3125	8.62037	31.3204	8.3135
30.6601	8.86508	31.998	8.9817	30.6445	8.33366	30.6601	8.06745
30.0059	8.57522	31.3164	8.69241	29.998	8.03217	29.998	7.87303
29.3281	8.30264	30.6601	8.42535	29.3242	7.76178	29.3301	7.66808
28.666	8.02324	30.0098	8.14001	28.6601	7.54313	28.6719	7.4574
27.998	7.79394	29.3301	7.85912	27.998	7.32576	28.0039	7.28966
27.336	7.5041	28.666	7.52645	27.3301	7.07306	27.336	7.12294
26.6543	7.21861	28.002	7.28244	26.6504	6.85488	26.6562	6.93433
25.9902	6.9217	27.334	7.0303	25.9902	6.65275	25.9824	6.66721
25.3203	6.62302	26.6543	6.77128	25.3261	6.41242	25.332	6.37546
24.6699	6.35989	25.9922	6.58475	24.6601	6.21041	24.6641	6.06054
23.998	6.11869	25.3223	6.33531	23.9902	6.01547	23.9922	5.77989
23.334	5.95466	24.668	6.08308	23.3399	5.80328	23.3418	5.53883
22.666	5.78285	24	5.86289	22.6699	5.57521	22.6739	5.31025
21.9824	5.60003	23.334	5.69274	21.9785	5.36769	21.9883	5.11596
21.3281	5.39357	22.666	5.54888	21.3164	5.09865	21.3242	4.96226
20.6524	5.21173	21.9805	5.31835	20.6465	4.85835	20.666	4.80066
19.9883	5.05662	21.3281	5.12295	19.9864	4.67584	19.9883	4.62087
19.3281	4.86231	20.6504	4.89875	19.3125	4.49683	19.3261	4.42158
18.6758	4.69609	19.9883	4.68052	18.664	4.28323	18.6739	4.23621
18.0059	4.52382	19.3301	4.49524	18.002	4.12633	18.0117	4.02144
17.3281	4.34306	18.6739	4.32558	17.3261	3.97208	17.336	3.82232
16.6562	4.1524	18.0059	4.14773	16.6562	3.81597	16.6621	3.66142
16	3.91852	17.3261	4.00289	15.998	3.57878	16.0039	3.48807
15.332	3.66875	16.6562	3.85027	15.3301	3.34414	15.3145	3.23884
14.6465	3.41057	15.998	3.72001	14.6445	3.11564	14.6562	3.00267
13.9941	3.19864	15.332	3.48053	13.9902	2.95089	14.002	2.78036
13.336	3.0325	14.6485	3.2835	13.3261	2.76233	13.332	2.55465
12.6621	2.86606	13.9921	3.08495	12.6621	2.64237	12.668	2.35845
11.9941	2.7023	13.336	2.85454	11.9941	2.48365	11.9961	2.12895
11.336	2.53766	12.6641	2.6964	11.334	2.35897	11.3399	1.94742
10.6583	2.33155	11.998	2.53176	10.6562	2.21498	10.6641	1.81334
9.97263	2.11297	11.3379	2.32867	9.97075	2.08241	9.97075	1.70875
9.32225	1.89914	10.6583	2.15745	9.31638	1.8663	9.32225	1.61658
8.66988	1.72415	9.97463	1.9785	8.66213	1.63998	8.666	1.42519
8.00788	1.54198	9.31838	1.75954	8.002	1.42017	8	1.31417
7.332	1.4145	8.666	1.48633	7.33013	1.23794	7.336	1.19279
6.67388	1.29504	8.00788	1.26531	6.67188	1.07006	6.67575	1.12533
6.002	1.13041	7.334	1.06776	5.99613	0.96244	6.002	1.00697
5.31838	0.9119	6.67188	0.87993	5.31638	0.84541	5.31638	0.82433
4.65625	0.67197	5.998	0.74398	4.65238	0.76991	4.65238	0.658
3.998	0.44199	5.31638	0.53553	4	0.64694	4.002	0.49874
3.334	0.22035	4.65425	0.33056	3.334	0.49235	3.332	0.33333
2.65825	-0.00951	3.998	0.17665	2.65238	0.32001	2.65238	0.15182
2.00388	-0.2404	3.334	0.01816	1.998	0.12992	2.00388	-0.05181
1.33988	-0.47235	2.65425	-0.13663	1.332	-0.07792	1.33788	-0.19767
0.65825	-0.70534	2.00388	-0.28772	0.65625	-0.30351	0.66013	-0.32194
0.002	-0.93938	1.34175	-0.43512			0.00975	-0.42461
		0.66013	-0.57882			0.66013	-0.50568
						0.00388	-0.56516

## Sheet: Figure 3g
1st		10th		100th		500th
Strain (%)	Stress (MPa)	Strain (%)	Stress (MPa)	Strain (%)	Stress (MPa)	Strain (%)	Stress (MPa)
0	-0.00396	-0.00388	-0.03954	0	-0.00336	0	-0.01143
0.65238	0.02291	-0.00775	-0.02038	0.66213	0.01971	0.65425	0.0095
1.32813	0.04767	0.63088	-0.00141	1.33013	0.04125	1.33013	0.02941
2.00388	0.07056	1.32425	0.01735	2.002	0.06126	2.01363	0.04828
2.6855	0.08932	1.998	0.03592	2.6895	0.07973	2.67975	0.06612
3.34763	0.11049	2.67975	0.05683	3.3535	0.09662	3.34963	0.08693
4.00388	0.12563	3.34375	0.07496	3.99413	0.11263	4	0.1011
4.65425	0.14165	3.99413	0.09289	4.66013	0.12568	4.65238	0.11546
5.32813	0.15384	4.6485	0.11064	5.334	0.1373	5.32613	0.125
5.99413	0.16863	5.32225	0.12412	5.99225	0.14579	6	0.13185
6.66413	0.17747	5.99225	0.13377	6.66413	0.15407	6.668	0.14042
7.33788	0.18479	6.65825	0.14157	7.34375	0.16229	7.34763	0.14811
8.01175	0.19167	7.334	0.15033	8.00788	0.16956	8.01763	0.15628
8.67188	0.19931	8.00975	0.15701	8.67388	0.1771	8.668	0.16374
9.334	0.21109	8.66413	0.16567	9.332	0.18405	9.32425	0.17163
10	0.21837	9.32613	0.17771	10.0039	0.19081	9.99413	0.17806
10.6601	0.22817	9.99413	0.18772	10.6562	0.1988	10.6601	0.18436
11.3301	0.23344	10.6562	0.19602	11.3261	0.20529	11.332	0.1909
12.0039	0.24334	11.3261	0.20202	12	0.21223	12.0059	0.19836
12.6777	0.24897	12	0.20568	12.6777	0.21945	12.6816	0.20417
13.3417	0.25889	12.6739	0.2123	13.3399	0.22717	13.3438	0.21137
14.0117	0.26782	13.3379	0.22016	14.0156	0.23422	14.0059	0.21813
14.6699	0.27626	14.002	0.22816	14.666	0.23945	14.6798	0.22477
15.3379	0.28303	14.6621	0.23794	15.3359	0.2466	15.332	0.2287
15.9923	0.29175	15.3359	0.24684	15.9941	0.25355	15.9844	0.23308
16.6524	0.29739	15.9844	0.25527	16.6582	0.25929	16.6601	0.23767
17.334	0.30348	16.6465	0.26055	17.336	0.26577	17.3379	0.24248
18.0059	0.30723	17.3281	0.26609	17.998	0.27158	18.0079	0.24723
18.668	0.31623	18	0.2717	18.6699	0.27759	18.6699	0.2534
19.3418	0.32255	18.666	0.27865	19.3457	0.28207	19.3418	0.25965
20.0098	0.33308	19.3359	0.28431	20.0117	0.28619	20.0078	0.26608
20.6601	0.34142	20.0059	0.29077	20.6582	0.2935	20.6582	0.27221
21.3281	0.35265	20.6543	0.29939	21.3242	0.30025	21.3164	0.27789
21.998	0.35858	21.3223	0.30915	22	0.30616	22	0.28315
22.668	0.36287	21.9941	0.31626	22.666	0.31286	22.6699	0.28983
23.334	0.36902	22.666	0.32425	23.3301	0.31886	23.334	0.29678
24.0136	0.37901	23.3301	0.33149	24.0156	0.32583	24.0059	0.3036
24.6895	0.38927	24.0098	0.33927	24.6816	0.33331	24.6875	0.31015
25.336	0.40062	24.6796	0.34658	25.332	0.34199	25.334	0.31655
25.998	0.41226	25.334	0.35404	26	0.35121	25.9883	0.32302
26.666	0.42145	25.9922	0.36406	26.664	0.36005	26.6582	0.329
27.336	0.42748	26.6582	0.37387	27.336	0.36643	27.334	0.3353
27.9883	0.43687	27.3301	0.38219	27.9961	0.37264	27.998	0.34237
28.6601	0.44656	27.9844	0.39014	28.6621	0.37941	28.6641	0.35082
29.3457	0.45298	28.6562	0.39791	29.3418	0.38821	29.3496	0.35923
30.0136	0.46159	29.3399	0.40641	30.0098	0.39874	30.0195	0.36904
30.6739	0.47695	30.0079	0.41672	30.6719	0.40874	30.6699	0.37842
31.3438	0.48945	30.666	0.42735	31.3399	0.41848	31.3261	0.38787
32	0.50146	31.334	0.44001	31.998	0.42811	32.0039	0.39706
32.6542	0.51129	31.9922	0.45142	32.6583	0.4353	32.6601	0.40554
33.3242	0.52518	32.6504	0.46266	33.3222	0.44404	33.3281	0.4134
34.0156	0.5356	33.3203	0.47157	34.0156	0.4546	34.0156	0.42282
34.6816	0.54977	34.0117	0.48177	34.6797	0.46797	34.6855	0.43473
35.3379	0.56401	34.6797	0.49391	35.3438	0.48287	35.3417	0.44782
36.0117	0.57812	35.332	0.50852	36.0078	0.49784	35.998	0.46046
36.6758	0.59351	36.0039	0.52343	36.6778	0.51363	36.6719	0.47364
37.3261	0.61075	36.6699	0.53902	37.3281	0.52733	37.3222	0.48675
37.9903	0.62723	37.3204	0.55505	37.9883	0.53968	37.9864	0.50027
38.666	0.64142	37.9864	0.57068	38.666	0.55302	38.6699	0.5133
39.3359	0.6553	38.6621	0.58271	39.334	0.56716	39.3379	0.52917
39.9961	0.67538	39.334	0.59769	39.9961	0.58366	40.002	0.54656
40.6699	0.69374	39.9883	0.61403	40.668	0.6014	40.668	0.5641
41.3594	0.7132	40.666	0.63311	41.3574	0.62124	41.3516	0.5822
42.002	0.73584	41.3496	0.65502	42.002	0.64221	42.0039	0.60247
42.6601	0.76169	41.9961	0.67786	42.6583	0.66357	42.6621	0.62291
43.3301	0.78419	42.6562	0.70405	43.336	0.68567	43.3242	0.64817
43.9961	0.80625	43.3242	0.73367	43.9961	0.71008	44.0039	0.67342
44.666	0.83592	43.9922	0.75133	44.6621	0.73883	44.6621	0.69483
45.336	0.869	44.6562	0.78717	45.334	0.77083	45.336	0.73292
46.0176	0.90333	45.3281	0.81333	46.0156	0.801	46.0176	0.76617
46.6797	0.94392	46.0117	0.84508	46.6778	0.843	46.6778	0.80367
47.334	0.98792	46.6739	0.88783	47.3301	0.885	47.3261	0.84717
47.9921	1.03533	47.3301	0.93217	47.9921	0.93083	47.9921	0.89292
48.6641	1.08525	47.9883	0.97917	48.666	0.98583	48.6641	0.94825
49.3222	1.14925	48.6562	1.03992	49.3261	1.05108	49.3301	1.02525
50	1.21883	49.3184	1.10267	49.998	1.13267	49.9961	1.11042
50.002	1.22017	49.9941	1.19117	50.002	1.13267	50.002	1.11075
50.0059	1.22183	50.002	1.19133	50.0039	1.13275	50.0059	1.111
49.3711	1.05225	50.0059	1.19133	49.373	0.967	49.375	0.95492
48.6758	0.91858	49.375	1.02108	48.6758	0.85142	48.6699	0.835
48.0039	0.82142	48.6796	0.88733	48.0059	0.75408	48.0059	0.745
47.3496	0.74867	48.0059	0.80383	47.3535	0.69517	47.3535	0.67842
46.6875	0.693	47.3535	0.72658	46.6836	0.63367	46.6875	0.62133
46.0059	0.63458	46.6875	0.67358	46.0059	0.589	46.0078	0.57633
45.336	0.59543	46.0078	0.62083	45.336	0.55175	45.3417	0.54108
44.6778	0.5619	45.336	0.57683	44.6778	0.51375	44.6816	0.503
44.0059	0.5293	44.6758	0.53233	44.0039	0.48517	44.0136	0.47525
43.3242	0.49588	44.0059	0.50958	43.3242	0.45783	43.3281	0.45125
42.6719	0.46774	43.3261	0.47833	42.6699	0.4318	42.6739	0.42386
42.0136	0.44571	42.6719	0.45325	42.0117	0.4096	42.0136	0.40303
41.3476	0.42646	42.0136	0.42833	41.3417	0.39012	41.3458	0.38377
40.6719	0.40569	41.3496	0.40693	40.6719	0.37428	40.6758	0.36637
40.0079	0.3897	40.6699	0.38951	40.0117	0.3588	40.0176	0.35288
39.3399	0.37698	40.0097	0.37357	39.3417	0.3436	39.3438	0.33729
38.6524	0.36043	39.3417	0.35868	38.6542	0.32923	38.6601	0.32204
37.9921	0.34609	38.6562	0.34409	37.9864	0.31453	37.9941	0.30845
37.3476	0.331	37.9941	0.32858	37.3458	0.30145	37.3399	0.29625
36.6836	0.31353	37.3476	0.31438	36.6895	0.2886	36.6797	0.28347
36.0136	0.29868	36.6855	0.30005	36.0117	0.27863	36.0117	0.27188
35.3496	0.29221	36.0156	0.28938	35.3555	0.27114	35.3594	0.26276
34.6836	0.28656	35.3516	0.28167	34.6875	0.26151	34.6855	0.25561
33.998	0.2759	34.6855	0.27243	33.998	0.25247	34.002	0.24766
33.3301	0.26228	34	0.2618	33.3301	0.24376	33.336	0.23996
32.6816	0.25323	33.3301	0.25318	32.6796	0.23459	32.6855	0.23144
32.0097	0.24484	32.6836	0.24249	32.0079	0.22464	32.0079	0.22301
31.3359	0.2357	32.0117	0.2344	31.3261	0.21604	31.334	0.21556
30.6758	0.22559	31.3301	0.22565	30.6758	0.2097	30.6797	0.2092
30.0156	0.22063	30.6777	0.2186	30.0156	0.20388	30.0215	0.20488
29.332	0.21644	30.0156	0.21344	29.3281	0.19725	29.3399	0.19987
28.668	0.21305	29.334	0.20418	28.668	0.19113	28.6758	0.19473
27.998	0.20596	28.6699	0.19725	28.0039	0.18561	28.0117	0.18878
27.332	0.19597	28	0.19136	27.3301	0.18051	27.3261	0.18233
26.6543	0.18602	27.334	0.18506	26.6485	0.1748	26.6524	0.17652
26.0098	0.18135	26.6543	0.18041	26.0098	0.17038	26.0039	0.17074
25.3476	0.18011	26.0136	0.17654	25.3516	0.16697	25.3535	0.16562
24.6875	0.17816	25.3516	0.17245	24.6836	0.16337	24.6855	0.16113
24.0098	0.17243	24.6875	0.16796	24.0078	0.15906	24.0136	0.15714
23.3418	0.16388	24.0098	0.16146	23.3399	0.15468	23.3438	0.15387
22.6699	0.16015	23.3438	0.15833	22.666	0.14973	22.6739	0.14956
21.9941	0.15809	22.6719	0.1538	21.9844	0.14413	21.9902	0.14537
21.3418	0.15142	21.9902	0.14908	21.3418	0.13999	21.3438	0.14157
20.6836	0.14455	21.3418	0.14366	20.6816	0.1355	20.6816	0.13563
20.0098	0.13897	20.6855	0.13958	20.0098	0.13035	20.0136	0.13144
19.334	0.13387	20.0117	0.13537	19.3418	0.12733	19.3438	0.12827
18.6739	0.13184	19.3379	0.12977	18.6758	0.12349	18.6816	0.12585
18.0039	0.13105	18.6758	0.12626	18.0039	0.1201	18.0079	0.12451
17.3301	0.12941	18.0059	0.12314	17.3301	0.11593	17.3399	0.12046
16.6621	0.12305	17.3301	0.11878	16.6621	0.11137	16.6699	0.11604
16.002	0.11925	16.6641	0.11494	16.002	0.10787	15.9941	0.11085
15.3438	0.11548	16.002	0.10915	15.3417	0.10409	15.3379	0.1057
14.6739	0.11299	15.3476	0.10595	14.6758	0.09935	14.6777	0.10135
14.0195	0.10821	14.6758	0.10264	14.0176	0.09744	14.0215	0.09808
13.3496	0.10225	14.0156	0.09795	13.3535	0.09545	13.3555	0.09527
12.6719	0.09717	13.3516	0.09528	12.668	0.09274	12.6816	0.09257
12.0039	0.09499	12.6739	0.09048	12.0039	0.09003	12.0117	0.08866
11.3379	0.09013	12.0079	0.08534	11.334	0.08724	11.3379	0.0847
10.6621	0.08589	11.3379	0.08261	10.6641	0.08307	10.6641	0.08144
10.0039	0.08016	10.6641	0.07676	10.0098	0.07868	10.0079	0.07584
9.34763	0.0778	10.0039	0.07362	9.34963	0.07197	9.34763	0.07207
8.68163	0.07537	9.34763	0.07016	8.68363	0.0668	8.67975	0.06812
8.00588	0.0735	8.68163	0.0675	8.00388	0.06261	8.01563	0.06496
7.33788	0.0676	8.00788	0.06451	7.336	0.0573	7.34375	0.0616
6.666	0.06222	7.33988	0.05933	6.668	0.05294	6.67575	0.05777
5.99613	0.0578	6.666	0.05491	6	0.04864	5.998	0.05247
5.332	0.0518	5.998	0.04918	5.33013	0.04368	5.33588	0.04682
4.67575	0.04595	5.334	0.04219	4.68163	0.03677	4.67388	0.03759
4.01563	0.0382	4.67575	0.03519	4.01763	0.02927	4.00588	0.0305
3.34575	0.02996	4.01763	0.0277	3.33988	0.0217	3.3555	0.02229
2.67388	0.02173	3.34763	0.022	2.67975	0.01575	2.67188	0.01539
2.00788	0.01368	2.67575	0.01494	2.00975	0.00742	2.0215	0.00686
1.34175	0.00506	2.00975	0.00628	1.33988	-0.00172	1.34375	-0.0021
0.66213	-0.00511	1.34375	-0.00342	0.66988	-0.01169	0.66988	-0.0115
0.00588	-0.01634	0.666	-0.01415	0.01175	-0.02248	0.02338	-0.02134
		0.00975	-0.02591

## Sheet: Figure 3i
	Compression stress (KPa)
Plane	3.8
Metal rod	37
Blade	1220

## Sheet: Figure 4n
Oritentation degrees	Pristine	0.2	0.5	0.8
0	0.03469	0.02458	0.07602	0.23079
10	0.02527	0.02739	0.08229	0.32483
20	0.03032	0.02696	0.08932	0.33369
30	0.051	0.03429	0.10129	0.39832
40	0.08776	0.08346	0.15146	0.45203
50	0.14679	0.12681	0.19631	0.52651
60	0.18815	0.15872	0.26796	0.65218
70	0.25637	0.23269	0.3664	0.79397
80	0.5201	0.55079	0.56462	0.92491
90	1	1	1	1.00001
100	0.40225	0.45029	0.58058	0.75233
110	0.16402	0.1956	0.32972	0.59855
120	0.09924	0.12055	0.26112	0.49229
130	0.09166	0.09812	0.16173	0.43201
140	0.06846	0.07591	0.16591	0.34851
150	0.05146	0.03062	0.12106	0.30703
160	0.03308	0.022	0.07906	0.29527
170	0.02711	0.03343	0.09084	0.30718

## Sheet: Figure 4o
Oritentation degrees	Pristine	0.2	0.5	0.8
0	0.00613	0.00636	0.00537	0.00995
10	0.00333	0.00411	0.00546	0.00888
20	0.002	0.00435	0.00322	0.01421
30	0.00679	0.00572	0.00546	0.0167
40	0.02797	0.01941	0.01996	0.05115
50	0.03476	0.03569	0.02873	0.0817
60	0.03156	0.02529	0.03043	0.09805
70	0.04927	0.0468	0.04726	0.15808
80	0.30497	0.2618	0.24535	0.47602
90	1	1	1	0.99999
100	0.32161	0.31738	0.34103	0.4174
110	0.06486	0.05744	0.07716	0.16696
120	0.03209	0.02852	0.04959	0.12398
130	0.03276	0.03399	0.04753	0.09023
140	0.02304	0.0261	0.02399	0.05151
150	0.00985	0.0054	0.00707	0.02451
160	0.00626	0.00258	0.00555	0.01243
170	0.00493	0.00322	0.00474	0.00959

## Sheet: Figure 5b
Experimental data				Simulation results
	Relative strain energy				Relative strain energy
Strain (%)	Exp 0.62 μm	Exp 1.86 μm	Exp 3.09 μm	Strain (%)	0.35 μm	1.05 μm	1.75 μm
10	0.05714	0.21082	0.32489	0	0	0	0
20	0.17856	0.56788	0.88023	1.25	-0.00557	-0.06743	0.1185
30	0.36232	1.0475	1.7189	2.5	0.12292	0.03233	0.1747
40	0.62352	1.73758	2.92402	3.75	-0.01176	0.23475	0.39692
50	1	2.7025	4.74114	5	-0.01493	0.0707	0.23273
60	1.62517	4.2152	7.69161	6.25	0.00538	0.11335	0.5286
70	2.89109	7.04257	13.551	7.5	-0.02958	0.05686	0.25139
80	6.70637	14.114	29.5311	8.75	-0.0075	0.25655	0.57262
				10	0.02497	0.41204	0.92603
				11.25	0.11579	0.78481	0.53191
				12.5	0.31593	0.16643	0.59183
				13.75	0.0885	0.34468	0.99519
				15	0.15628	0.63994	0.95081
				16.25	0.33231	0.42658	0.74403
				17.5	0.1434	0.45154	1.08952
				18.75	0.16522	0.52649	1.62148
				20	0.20339	0.61293	1.27842
				21.25	0.20902	0.68427	1.73981
				22.5	0.24036	0.71616	1.39059
				23.75	0.30746	0.52203	1.30966
				25	0.36449	0.70408	1.5792
				26.25	0.34197	0.69989	1.47644
				27.5	0.4446	0.76556	1.52756
				28.75	0.39637	0.9418	1.25282
				30	0.4455	1.08985	1.70525
				31.25	0.56056	1.23075	1.45011
				32.5	0.50784	1.48235	1.56612
				33.75	0.51813	1.46417	2.03569
				35	0.58238	1.70938	2.06598
				36.25	0.60039	1.57834	2.62674
				37.5	0.66507	1.71961	3.20228
				38.75	0.6637	1.7554	4.10636
				40	0.7118	2.07937	5.216
				41.25	0.7597	2.07466	3.20997
				42.5	0.79704	2.21103	3.75606
				43.75	0.83015	2.15414	4.14417
				45	0.89508	2.27549	4.96145
				46.25	0.90504	2.50114	5.78688
				47.5	0.90801	2.68041	4.11255
				48.75	0.94425	2.94064	4.37092
				50	1	3.05172	4.63382
				51.25	1.01471	3.32392	4.95809
				52.5	1.20116	3.42075	5.01605
				53.75	1.15149	3.66863	5.43648
				55	1.21671	3.8418	6.05009
				56.25	1.25848	4.07467	6.56306
				57.5	1.30839	4.34619	7.194
				58.75	1.31502	4.30125	7.58336
				60	1.38189	4.5212	8.49308
				61.25	1.42526	4.79857	8.65725
				62.5	1.45912	5.06512	9.43966
				63.75	1.537	5.33084	9.97549
				65	1.56578	5.67379	10.5617
				66.25	1.65188	5.78613	10.9248
				67.5	1.71784	6.06037	11.7016
				68.75	1.76325	6.28529	12.3339
				70	1.85216	6.62082	13.3915
				71.25	1.92565	7.11929	13.8943
				72.5	1.96531	7.35872	14.6492
				73.75	1.81019	7.70246	15.5974
				75	1.87562	8.15956	16.6334
				76.25	1.98082	8.4564	17.1928
				77.5	2.05829	8.89864	18.3815
				78.75	2.07396	9.22774	18.4127
				80	2.23415	9.7865	19.5052

## Sheet: Figure 5e
Normalized initial nanofiber density	1D and 2D layer reinforcement	Integrally binding of thickness enhancement	without addition of nanofibers
1	1	1	1
1.05	1.05	1.1025	1
1.1	1.1	1.21	1
1.15	1.15	1.3225	1
1.2	1.2	1.44	1
1.25	1.25	1.5625	1
1.3	1.3	1.69	1
1.35	1.35	1.8225	1
1.4	1.4	1.96	1
1.45	1.45	2.1025	1
1.5	1.5	2.25	1
1.55	1.55	2.4025	1
1.6	1.6	2.56	1
1.65	1.65	2.7225	1
1.7	1.7	2.89	1
1.75	1.75	3.0625	1
1.8	1.8	3.24	1
1.85	1.85	3.4225	1
1.9	1.9	3.61	1
1.95	1.95	3.8025	1
2	2	4	1
2.05	2.05	4.2025	1
2.1	2.1	4.41	1
2.15	2.15	4.6225	1
2.2	2.2	4.84	1
2.25	2.25	5.0625	1
2.3	2.3	5.29	1
2.35	2.35	5.5225	1
2.4	2.4	5.76	1
2.45	2.45	6.0025	1
2.5	2.5	6.25	1
2.55	2.55	6.5025	1
2.6	2.6	6.76	1
2.65	2.65	7.0225	1
2.7	2.7	7.29	1
2.75	2.75	7.5625	1
2.8	2.8	7.84	1
2.85	2.85	8.1225	1
2.9	2.9	8.41	1
2.95	2.95	8.7025	1
3	3	9	1

[truncated: 1 more sheets: Figure 6f]
